# Supplementary material for: FKF1 Interacts with CHUP1 and Regulates Chloroplast Movement in Arabidopsis
Source: Plants (Basel). 2023 Jan 25;12(3):542. doi: 10.3390/plants12030542 (PMC9920714; doi:10.3390/plants12030542)
Supplement: Supplementary file 1 [file plants-12-00542-s001.zip]

Archive with 1 entries (1 files):
- plants-2142675-supplementary.pdf
